# Supplementary material for: Engineered Sleeping Beauty Transposon as Efficient System to Optimize Chimp Adenoviral Production
Source: Int J Mol Sci. 2022 Jul 7;23(14):7538. doi: 10.3390/ijms23147538 (PMC9316264; doi:10.3390/ijms23147538)
Supplement: Supplementary file 1 [file ijms-23-07538-s001.zip]

Archive with 1 entries (1 files):
- ijms-1652589-supplementary.pdf
